# Supplementary material for: Involvement of Potato (Solanum tuberosum L.) MKK6 in Response to Potato virus Y
Source: PLoS One. 2014 Aug 11;9(8):e104553. doi: 10.1371/journal.pone.0104553 (PMC4128675; doi:10.1371/journal.pone.0104553)
Supplement: File S2 — Gene expression of potato MKK family in different tissues and after several stress treatments. For each MKK, the RNA expression signals (FPKM values), based on the RNA sequencing of double monoploid Solanum tuberosum Group Phureja clone DM1-3 (DM) [40] and Genome sequence and analysis of the tuber crop potato [30] were collected in the Potato eFP browser [39]. A. Tissue expression of MKK gene family in Clone DM and Clone RH. In bold are the expression values that are more than 2-times different from the average expression in all the organs. B. Expression of MKK gene family after several stress treatments. In bold are the expression values that are more than 2-times different from the controls. (XLSX) [file pone.0104553.s005.xlsx]

## Sheet: MKK family gene expression
File S2. Gene expression of potato MKK family in different tissues and after several stress treatments
For each MKK, the RNA expression signals (FPKM values), based on the RNA sequencing of double monoploid Solanum tuberosum Group Phureja clone DM (DM) [40] and Genome sequence and analysis of the tuber crop potato [30] were collected in the Potato eFP browser [39]. A. Tissue expression of MKK gene family in Clone DM and Clone RH. In bold are the expression values that are more than 2-times differe…
A
Tissue expression in Clone DM	StMKK1/2	StMKK3	StMKK4/5	StMKK6	StMKK7/9
Immature whole fruit	42.86	7.83	50.65	3.31	44.15
Mature whole fruit	55.13	8.4	23.79	2.01	32.79
[Inside of fruit (mesocarp and endocarp)	67.81	8.46	33.48	3.02	35.63
Stamens	13.48	7.03	65.41	0	129.37
Sepals	42.84	8.18	47.2	0.88	213.07
Petals	41.29	11.87	36.69	0	65.83
Carpels	28.08	12.25	31.83	1.07	187.24
Whole Mature Flowers	29.68	7.62	34.49	1.01	66.76
Leaves	28.18	5.45	24.18	0.69	34.95
Petioles	75.77	4.5	72.17	3.64	117.8
Tubers (Whole, Sample 2)	107.68	4.89	78.5	11.78	250.04
Tubers (Whole, Sample 1)	67.86	4.44	124.39	3.66	231.92
Stolons (below ground)	109.94	6.44	165.42	2.82	66.88
Stolons (above )	109.94	6.44	165.42	2.82	66.88
Roots (in vitro)	37.46	9.35	21.25	1.62	75.22
Callus (10 and 11 wks old, Leaves and Stems, in vitro)	37.36	9.39	26.89	12	140.33
Shoots (in vitro)	47.08	9.03	29.95	5.72	116.46
Average gene expression:	55.4376	7.73941	60.6888	3.29706	110.313
Tissue expression in Clone RH	StMKK1/2	mkk3	mkk4_5	mkk6	mkk7_9
Shoot Apex	43.48	7.13	33.47	23.46	24.31
Stamen	13.05	6.83	37.21	0	23.2
Flower	15.9	7.4	33.86	0	54.9
Leaf	32.27	5.07	31.98	0	65.67
Petiole	49.65	8.91	63.35	0	85.38
Stem	45.05	6.64	52.32	7.89	35.95
Stolon	50.96	6.12	49.32	19.63	27.36
Tuber Peel	49.27	6.74	26.22	6.04	71.74
Tuber Cortex	44.26	8.27	28.85	10.98	42.14
Tuber Pith	45.3	5.89	25.68	8.36	68.68
Young Tuber	57.16	6.9	51.95	61.7	55
Mature Tuber	30.79	9.13	29.75	19.63	40.88
Tuber Sprout	55.42	10.22	37.22	6.26	56.64
Root	50.84	8.07	34.03	3.93	159.74
Whole in vitro Plant	53.34	9.14	36.56	2.54	71.49
Average gene expression:	47.0258	7.59167	38.9358	12.2467	65.0558
B
Expression after stress treatment in Clone DM	StMKK1/2	mkk3	mkk4_5	mkk6	mkk7_9
Control (Biotic Stress)	79.43	10.93	39.26	2	357.11
Phytophtora infestans Infected Leaves (24hr/48hr/72hr)	56.27	9.45	36.19	2.23	482.74
Salicylic acid analog BTH (acibenzolar-S-methyl) treated leaves (24hr/48hr/72hr)	78.27	10.85	32.12	1.95	359.71
Salicylic acid analog BABA (DL-ß-amino-n-butyric acid) treated leaves (24hr/48hr/72hr)	60.73	8.2	67.25	0	326.05
Leaves - Wounding Primary Tissue	26.72	5.33	20.98	1.95	91.54
Leaves - Wounding Secondary Tissue	30	3.33	29.61	0	159.5
Control (Salt; Mannitol, Whole Plant in vitro)	40.79	6.07	36.42	8.09	134.05
Salt - 150mM NaCl, 24hr	44.4	10.6	21.98	8.86	133.16
Mannitol - 260uM, 24hr	36.83	8.24	38.87	6.39	199.15
Control (35°C treatment, Whole Plant in vitro)	55.06	8.47	31.97	1.33	129
Heat - 24hr, 35°C	72.93	12.78	17.12	2.64	80.42
Control (IAA; GA3; BAP; ABA, Whole Plant in vitro)	43.46	8.52	35.66	7.93	210.15
Auxin, IAA (indole-3-acetic acid) - 24hr, 10uM	37.55	7.92	31.64	8.59	141.91
Abscizic acid, ABA - 24hr, 50uM	40.42	5.91	41.46	7.23	140.85
Gibberellins, GA3 - 24hr, 50uM	39.26	8.29	35.31	6.77	113.83
Cytokinin, BAP (benzylaminopurine) - 24hr, 10uM	46.12	6.94	32.16	4.77	117.45
