# Supplementary material for: Involvement of Potato (Solanum tuberosum L.) MKK6 in Response to Potato virus Y
Source: PLoS One. 2014 Aug 11;9(8):e104553. doi: 10.1371/journal.pone.0104553 (PMC4128675; doi:10.1371/journal.pone.0104553)
Supplement: File S3 — St MKK6 orthologs with corresponding UniProt IDs. List of StMKK6 orthologues across plant kingdom. Listed are the Uniprot IDs for the proteins, names of the proteins as in the phylogenetic tree (Figure 3) and the organism the gene was originally isolated from. (XLS) [file pone.0104553.s006.xls]

## Sheet: StMKK6 orthologs
File S3. StMKK6 orthologs with corresponding UniProt IDs
List of StMKK6 orthologs across plant kingdom. Listed are the Uniprot IDs for the proteins, names of the proteins as in the phylogenetic tree (Figure 3) and the organism the gene was originally isolated from.
Uniprot ID	Protein name	Organism
Q66MH7	LeMKK3	Solanum lycopersicum (Tomato)
Q9AYN9	NtMEK1-1	Nicotiana tabacum (Common tobacco)
H8XXA4	NaMEK1	Nicotiana attenuata (Coyote tobacco)
B2NIC2	NbMEK1	Nicotiana benthamiana
Q9AVU4	NtMEK-2	Nicotiana tabacum (Common tobacco)
G8AA64	GhMKK6	Gossypium hirsutum (Upland cotton)
A5C0U3	VvMKK6	Vitis vinifera (Grape)
K7LII3	GmMKK6-1	Glycine max (Soybean)
A7U0S8	OoMKK1	Origanum onites
I1JGA1	GmMKK6-2	Glycine max (Soybean)
B9N5H4	PtMKK6	Populus trichocarpa (Western balsam poplar)
B9RKG0	RcMKK2	Ricinus communis (Castor bean)
M5VR52	PpMKK6	Prunus persica (Peach)
R0GMQ4	CrMKK6	Capsella rubella
Q9FJV0	AtMKK6	Arabidopsis thaliana (Mouse-ear cress)
M4CF24	BrMKK6-2	Brassica rapa subsp. pekinensis (Chinese cabbage)
D7MLT9	ATMKK6	Arabidopsis lyrata subsp. lyrata (Lyre-leaved rock-cress)
S4TFP6	BnMKK6	Brassica napus (Rape)
C5XIE1	SbMKK6	Sorghum bicolor (Sorghum)
K3XJF1	SiMKK6-1	Setaria italica (Foxtail millet)
O49975	ZmMEK1	Zea mays (Maize)
K3Z7G7	SiMKK6-2	Setaria italica (Foxtail millet)
Q0Z7Z4	OsMKK6-1	Oryza sativa subsp. indica (Rice)
M4CRM5	BrMKK6-1	Brassica rapa subsp. pekinensis (Chinese cabbage)
I1NNH8	OgMKK6	Oryza glaberrima (African rice)
J3L0E0	ObMKK6	Oryza brachyantha
Q0JMF0	OsMKK6-1	Oryza sativa subsp. japonica (Rice)
Q5QN75	OsMKK6-2	Oryza sativa subsp. japonica (Rice)
I1H9Q4	BdMKK6-1	Brachypodium distachyon (Purple false brome)
M7YY42	TuMKK6	Triticum urartu (Red wild einkorn)
D5A9P4	PsMKK6	Picea sitchensis (Sitka spruce)
K3Z7P9	SiMKK6-3	Setaria italica (Foxtail millet)
R7W9R7	AtaMKK6	Aegilops tauschii (Tausch's goatgrass)
M0W682	HvMKK6-1	Hordeum vulgare var. distichum (Two-rowed barley)
M0W681	HvMKK6-2	Hordeum vulgare var. distichum (Two-rowed barley)
M0TW67	MaMKK6	Musa acuminata subsp. malaccensis (Wild banana)
I1H9Q5	BdMKK6-2	Brachypodium distachyon (Purple false brome)
D8SYB3	SmMKK6	Selaginella moellendorffii (Spikemoss)
G7KI11	MtMKK6	Medicago truncatula (Barrel medic)
