# Supplementary material for: Involvement of Potato (Solanum tuberosum L.) MKK6 in Response to Potato virus Y
Source: PLoS One. 2014 Aug 11;9(8):e104553. doi: 10.1371/journal.pone.0104553 (PMC4128675; doi:10.1371/journal.pone.0104553)
Supplement: File S4 — Expression of genes co-regulated with St MKK6 and their regulatory domains in promoter regions. Cultivar Rywal (HR response, conferred by Ny-1 gene) and NahG-Rywal (impaired accumulation of SA) were analysed for whole transcriptome response 1, 3 and 6 dpi after PVY infection [24]. Log2 fold changes of PVY in infected vs. mock inoculated plants are indicated for each time point (1, 3 and 6 dpi). Statistically significant differences (FDR corrected p<0.05) are in bold. Higher expression values are blue and lower are yellow. The promoter sequences were obtained from the Solanum_tuberosum-PGSC_DM_v34_superscaffolds database. 1000 bp-long promoter sequences upstream of the gene were analysed by PlantCARE web service [36]. Biotic stress-related domains are coloured and the colours are explained in the legend on the right. (XLS) [file pone.0104553.s007.xls]

## Sheet: Co-expressed transcripts
File S4. Expression of the genes co-regulated with StMKK6 in HR response against PVY
Cultivar Rywal (HR response, conferred by Ny-1 gene) and NahG-Rywal (impaired accumulation of SA) were analysed for whole transcriptome response 1, 3 and 6 dpi after PVYN-Wi infection [24]. Log2 fold changes of PVY in infected vs. mock inoculated plants are indicated for each time point (1, 3 and 6 dpi). Statistically significant differences (FDR corrected p < 0.05) are in bold. Higher expression…
transcript	Gene name/description	Microarray probe ID	R1P.R1H.logFC	R3P.R3H.logFC	R6P.R6H.logFC	nah1P.nah1H.logFC	nah3P.nah3H.logFC	nah6P.nah6H.logFC
PGSC0003DMT400014637	StMKK6	MICRO.17148.C1	1.40823	1.74994		0.90471	0.770873	0.651746
PGSC0003DMT400055177	F-box family protein	STMEO17TV	0.731276	1.03986	-0.463921	0.612452	0.388478	0.258891
PGSC0003DMT400076746	Dihydroneopterin aldolase	MICRO.10144.C1	0.851621	0.964975	-0.474171	0.592041
PGSC0003DMT400053840	Conserved gene of unknown function	MICRO.10145.C1	0.613688	0.776968		0.419313	0.405137	0.305793
Sotub01g028360	NADH dehydrogenase	MICRO.8525.C1	0.70428	0.856798		0.435744
PGSC0003DMT400054369	Conserved gene of unknown function	MICRO.891.C1	0.706439	0.960615		0.366099	0.37363
PGSC0003DMT400047810	Conserved gene of unknown function	MICRO.4252.C1	0.567072	0.717856
Sotub01g017720	Oxidoreductase 2OG-Fe(II) oxygenase family protein	MICRO.13484.C2	0.898445	1.0671	-0.807905	0.533377
PGSC0003DMT400013504	Peroxidase	MICRO.499.C1		1.41261
PGSC0003DMT400063935	Conserved gene of unknown function	MICRO.340.C4	0.692074	0.921981		0.480914		0.343581
PGSC0003DMT400014295	Pyridoxin biosynthesis protein PDX1	MICRO.3864.C1	0.677401	0.984922		0.416982		0.34582
PGSC0003DMT400001230	Magnesium transporter MRS2-11, chloroplastic	STMEK41TV	1.03584	1.13761		0.480539	0.557115	0.42224
PGSC0003DMT400078301	26S protease regulatory subunit 6B homolog	MICRO.2258.C3	1.19465	1.57071
PGSC0003DMT400056956	WPP domain-interacting protein 2	MICRO.706.C4	0.673867	0.801908		0.458813
PGSC0003DMT400058587	Dehydration-responsive element-binding protein	MICRO.14109.C1	0.767748	0.987281
PGSC0003DMT400001617	DNA-binding protein	MICRO.7911.C1	0.895344	1.07063		0.565852
PGSC0003DMT400058819	Putative C-type U1 snRNP	MICRO.9640.C1	0.670955	0.865576		0.550595	0.393936
PGSC0003DMT400040309	Conserved gene of unknown function	MICRO.9321.C1	0.941719	1.09676		0.617425	0.500849	0.471682
PGSC0003DMT400072125	Coatomer	MICRO.17129.C1	1.27427	1.56763		0.643409
PGSC0003DMT400082017	D12 oleate desaturase	MICRO.2062.C3	1.35187	1.33827			0.73515	0.490909
PGSC0003DMT400070120	Gene of unknown function	MICRO.11069.C1	0.989387	1.35527	-0.848014	0.474152
PGSC0003DMT400078045	Pyridoxine biosynthesis protein isoform A	MICRO.8251.C1	0.70113	0.881877

## Sheet: Promoter analysis
File S4. Predicted regulatory domains of S. tuberosum promoter regions, 1000 bp upstream of the genes co-expressed with StMKK6.
The promoter sequences were obtained from the Solanum_tuberosum-PGSC_DM_v34_superscaffolds database. 1000 bp-long promoter sequences upstream of the gene were analyzed by PlantCARE web service [36]. Biotic stress-related domains are coloured and the colours are explained in the legend on the right.
StMKK6			Colour legend of biotic stress-related domains:
transcript	PGSC0003DMT400014637		Box-W1	fungal elicitor responsive element
gene	PGSC0003DMG403005720		TC-rich repeat	cis-acting element involved in defense and stress responsiveness
Promoter domains:			TGACG-motif	cis-acting regulatory element involved in the MeJA-responsiveness
5UTR Py-rich stretch	cis-acting element conferring high transcription levels		CGTCA-motif
ARE	cis-acting regulatory element essential for the anaerobic induction		EIRE	elicitor-responsive element
Box I	light responsive element		TCA element	cis-acting element involved in salicylic acid responsiveness
CAAT-box	common cis-acting element in promoter and enhancer regions		WUN-motif	wound-responsive element
CCAAT-box	MYBHv1 binding site		ELI-box3	elicitor-responsive element
GA-motif	part of a light responsive element		AT-rich sequence	element for maximal elicitor-mediated activation (2copies)
GCN4_motif	cis-regulatory element involved in endosperm expression
GT1-motif	light responsive element
Gap-box	part of a light responsive element
HSE	cis-acting element involved in heat stress responsiveness
L-box	part of a light responsive element
P-box	gibberellin-responsive element
Skn-1_motif	cis-acting regulatory element required for endosperm expression
Sp1	light responsive element
TATA-box	Core promoter element around -30 of transcription start
TCA-element	cis-acting element involved in salicylic acid responsiveness
Unnamed__4
Unnamed__6
WUN-motif
circadian
transcript	PGSC0003DMT400055177
gene	PGSC0003DMG400021415
Promoter domains:
AAGAA-motif
ACE	cis-acting element involved in light responsiveness
ATGCAAAT motif	cis-acting regulatory element associated to the TGAGTCA motif
Box 4	part of a conserved DNA module involved in light responsiveness
Box I	light responsive element
Box-W1	fungal elicitor responsive element
CAAT-box	common cis-acting element in promoter and enhancer regions
G-Box	cis-acting regulatory element involved in light responsiveness
G-box	cis-acting regulatory element involved in light responsiveness
GAG-motif	part of a light responsive element
HSE	cis-acting element involved in heat stress responsiveness
MBS	MYB binding site involved in drought-inducibility
Skn-1_motif	cis-acting regulatory element required for endosperm expression
TATA-box	core promoter element around -30 of transcription start
TC-rich repeats	cis-acting element involved in defense and stress responsiveness
TGA-element	auxin-responsive element
Unnamed__4
W box
circadian	cis-acting regulatory element involved in circadian control
transcript	PGSC0003DMT400076746
gene	PGSC0003DMG400029847
Promoter domains:
5UTR Py-rich stretch	cis-acting element conferring high transcription levels
AAGAA-motif
ACE	cis-acting element involved in light responsiveness
ATCC-motif	part of a conserved DNA module involved in light responsiveness
Box I	light responsive element
CAAT-box	common cis-acting element in promoter and enhancer regions
CG-motif	part of a light responsive element
CGTCA-motif	cis-acting regulatory element involved in the MeJA-responsiveness
EIRE	elicitor-responsive element
G-box	cis-acting regulatory element involved in light responsiveness
GCN4_motif	cis-regulatory element involved in endosperm expression
HSE	cis-acting element involved in heat stress responsiveness
MBS	MYB binding site involved in drought-inducibility
O2-site	cis-acting regulatory element involved in zein metabolism regulation
P-box	gibberellin-responsive element
Skn-1_motif	cis-acting regulatory element required for endosperm expression
TATA-box	core promoter element around -30 of transcription start
TATCCAT/C-motif
TGA-element	auxin-responsive element
TGACG-motif	cis-acting regulatory element involved in the MeJA-responsiveness
Unnamed__4
circadian	cis-acting regulatory element involved in circadian control
transcript	PGSC0003DMT400053840
gene	PGSC0003DMG400020885
Promoter domains:
5UTR Py-rich stretch	cis-acting element conferring high transcription levels
A-box	cis-acting regulatory element
ARE	cis-acting regulatory element essential for the anaerobic induction
AT1-motif	part of a light responsive module
Box 4	part of a conserved DNA module involved in light responsiveness
Box-W1	fungal elicitor responsive element
CAAT-box	common cis-acting element in promoter and enhancer regions
CAT-box	cis-acting regulatory element related to meristem expression
CATT-motif	part of a light responsive element
CCAAT-box	MYBHv1 binding site
CCGTCC-box	cis-acting regulatory element related to meristem specific activation
CGTCA-motif	cis-acting regulatory element involved in the MeJA-responsiveness
G-Box	cis-acting regulatory element involved in light responsiveness
G-box	cis-acting regulatory element involved in light responsiveness
GA-motif	part of a light responsive element
GTGGC-motif	part of a light responsive element
MBS	MYB binding site involved in drought-inducibility
Skn-1_motif	cis-acting regulatory element required for endosperm expression
Sp1	light responsive element
TATA-box	core promoter element around -30 of transcription start
TC-rich repeats	cis-acting element involved in defense and stress responsiveness
TCT-motif	part of a light responsive element
TGACG-motif	cis-acting regulatory element involved in the MeJA-responsiveness
Unnamed__1
Unnamed__3
Unnamed__4
W box
chs-Unit 1 m1	part of a light responsive element
transcript	/
gene	Sotub01g028360
Promoter domains:
5UTR Py-rich stretch	cis-acting element conferring high transcription levels
AAGAA-motif
ABRE	cis-acting element involved in the abscisic acid responsiveness
ACE	cis-acting element involved in light responsiveness
ARE	cis-acting regulatory element essential for the anaerobic induction
AuxRR-core	cis-acting regulatory element involved in auxin responsiveness
Box 4	part of a conserved DNA module involved in light responsiveness
Box I	light responsive element
Box III	protein binding site
Box-W1	fungal elicitor responsive element
CAAT-box	common cis-acting element in promoter and enhancer regions
CGTCA-motif	cis-acting regulatory element involved in the MeJA-responsiveness
G-Box	cis-acting regulatory element involved in light responsiveness
GATA-motif	part of a light responsive element
O2-site	cis-acting regulatory element involved in zein metabolism regulation
Skn-1_motif	cis-acting regulatory element required for endosperm expression
TATA-box	core promoter element around -30 of transcription start
TC-rich repeats	cis-acting element involved in defense and stress responsiveness
TCA-element	cis-acting element involved in salicylic acid responsiveness
TCCACCT-motif
TGA-element	auxin-responsive element
TGACG-motif	cis-acting regulatory element involved in the MeJA-responsiveness
Unnamed__1
Unnamed__3
Unnamed__4
W box
circadian	cis-acting regulatory element involved in circadian control
transcript	PGSC0003DMT400054369
gene	PGSC0003DMG400021103
Promoter domains:
ABRE	cis-acting element involved in the abscisic acid responsiveness
ATCT-motif	part of a conserved DNA module involved in light responsiveness
Box 4	part of a conserved DNA module involved in light responsiveness
Box I	light responsive element
Box II	part of a light responsive element
Box III	protein binding site
CAAT-box	common cis-acting element in promoter and enhancer regions
CATT-motif	part of a light responsive element
CGTCA-motif	cis-acting regulatory element involved in the MeJA-responsiveness
ERE	ethylene-responsive element
G-Box	cis-acting regulatory element involved in light responsiveness
GA-motif	part of a light responsive element
HSE	cis-acting element involved in heat stress responsiveness
I-box	part of a light responsive element
LTR	cis-acting element involved in low-temperature responsiveness
MBS	MYB binding site involved in drought-inducibility
O2-site	cis-acting regulatory element involved in zein metabolism regulation
Skn-1_motif	cis-acting regulatory element required for endosperm expression
TATA-box	core promoter element around -30 of transcription start
TC-rich repeats	cis-acting element involved in defense and stress responsiveness
TCA-element	cis-acting element involved in salicylic acid responsiveness
TGA-box	part of an auxin-responsive element
TGACG-motif	cis-acting regulatory element involved in the MeJA-responsiveness
Unnamed__1
Unnamed__3
Unnamed__4
box II	part of a light responsive element
transcript	PGSC0003DMT400047810
gene	PGSC0003DMG400018583
Promoter domains:
ACE	cis-acting element involved in light responsiveness
AT1-motif	part of a light responsive module
ATCT-motif	part of a conserved DNA module involved in light responsiveness
Box 4	part of a conserved DNA module involved in light responsiveness
CAAT-box	common cis-acting element in promoter and enhancer regions
G-box	cis-acting regulatory element involved in light responsiveness
G-box	cis-acting regulatory element involved in light responsiveness
G-box	cis-acting regulatory element involved in light responsiveness
GCN4_motif	cis-regulatory element involved in endosperm expression
HSE	cis-acting element involved in heat stress responsiveness
MBS	MYB binding site involved in drought-inducibility
MNF1	light responsive element
P-box	gibberellin-responsive element
Skn-1_motif	cis-acting regulatory element required for endosperm expression
TATA-box	core promoter element around -30 of transcription start
TC-rich repeats	cis-acting element involved in defense and stress responsiveness
Unnamed__1
Unnamed__3
Unnamed__4
transcript	/
gene	Sotub10g025080.1.1
Promoter domains:	/
AE-box	part of a module for light response
Box-W1	fungal elicitor responsive element
CAAT-box	common cis-acting element in promoter and enhancer regions
F-box
HD-Zip 1	element involved in differentiation of the palisade mesophyll cells
HD-Zip 2	element involved in the control of leaf morphology development
MBS	MYB binding site involved in drought-inducibility
MNF1	light responsive element
MRE	MYB binding site involved in light responsiveness
Skn-1_motif	cis-acting regulatory element required for endosperm expression
Sp1	light responsive element
TATA-box	core promoter element around -30 of transcription start
TC-rich repeats	cis-acting element involved in defense and stress responsiveness
TCCACCT-motif
Unnamed__4
Unnamed__6
W box
circadian	cis-acting regulatory element involved in circadian control
transcript	PGSC0003DMT400013504
gene	PGSC0003DMG400005273
Promoter domains:
AAGAA-motif
ABRE	cis-acting element involved in the abscisic acid responsiveness
Box 4	part of a conserved DNA module involved in light responsiveness
CAAT-box	common cis-acting element in promoter and enhancer regions
CAT-box	cis-acting regulatory element related to meristem expression
CATT-motif	part of a light responsive element
DRE	"cis-acting element involved in dehydration, low-temp, salt stresses
G-Box	cis-acting regulatory element involved in light responsiveness
G-box	cis-acting regulatory element involved in light responsiveness
LTR	cis-acting element involved in low-temperature responsiveness
Skn-1_motif	cis-acting regulatory element required for endosperm expression
TATA-box	core promoter element around -30 of transcription start
TC-rich repeats	cis-acting element involved in defense and stress responsiveness
TCT-motif	part of a light responsive element
TGA-element	auxin-responsive element
Unnamed__4
WUN-motif	wound-responsive element
circadian	cis-acting regulatory element involved in circadian control
transcript	PGSC0003DMT400063935
gene	PGSC0003DMG400024848
Promoter domains:
AAGAA-motif
ABRE	cis-acting element involved in the abscisic acid responsiveness
ARE	cis-acting regulatory element essential for the anaerobic induction
Box 4	part of a conserved DNA module involved in light responsiveness
Box I	light responsive element
C-repeat/DRE	regulatory element involved in cold- and dehydration-responsiveness
CAAT-box	common cis-acting element in promoter and enhancer regions
ELI-box3	elicitor-responsive element
ERE	ethylene-responsive element
G-Box	cis-acting regulatory element involved in light responsiveness
GA-motif	part of a light responsive element
HSE	cis-acting element involved in heat stress responsiveness
O2-site	cis-acting regulatory element involved in zein metabolism regulation
Skn-1_motif	cis-acting regulatory element required for endosperm expression
Sp1	light responsive element
TATA-box	core promoter element around -30 of transcription start
Unnamed__1
Unnamed__3
Unnamed__4
transcript	PGSC0003DMT400014295
gene	PGSC0003DMG400024848
Promoter domains:
AAGAA-motif
Box 4	part of a conserved DNA module involved in light responsiveness
Box-W1	fungal elicitor responsive element
CAAT-box	common cis-acting element in promoter and enhancer regions
GT1-motif	light responsive element
I-box	part of a light responsive element
TATA-box	core promoter element around -30 of transcription start
TC-rich repeats	cis-acting element involved in defense and stress responsiveness
TCT-motif	part of a light responsive element
TGA-element	auxin-responsive element
Unnamed__4
W box
chs-CMA1a	part of a light responsive element
circadian	cis-acting regulatory element involved in circadian control
plant_AP-2-like	?
transcript	PGSC0003DMT400001230
gene	PGSC0003DMG401000463
Promoter domains:
3-AF1 binding site	light responsive element
5UTR Py-rich stretch	cis-acting element conferring high transcription levels
AAGAA-motif
ARE	cis-acting regulatory element essential for the anaerobic induction
Box II	part of a light responsive element
CAAT-box	common cis-acting element in promoter and enhancer regions
CGTCA-motif	cis-acting regulatory element involved in the MeJA-responsiveness
G-box	cis-acting regulatory element involved in light responsiveness
GA-motif	part of a light responsive element
GAG-motif	part of a light responsive element
GATA-motif	part of a light responsive element
GT1-motif	light responsive element
I-box	part of a light responsive element
MBS	MYB binding site involved in drought-inducibility
O2-site	cis-acting regulatory element involved in zein metabolism regulation
Skn-1_motif	cis-acting regulatory element required for endosperm expression
TATA-box	core promoter element around -30 of transcription start
TC-rich repeats	cis-acting element involved in defense and stress responsiveness
TCA-element	cis-acting element involved in salicylic acid responsiveness
TGACG-motif	cis-acting regulatory element involved in the MeJA-responsiveness
Unnamed__4
WUN-motif	wound-responsive element
circadian	cis-acting regulatory element involved in circadian control
transcript	PGSC0003DMT400078301
gene	PGSC0003DMG400030476
Promoter domains:
3-AF1 binding site	light responsive element
AAGAA-motif
ACE	cis-acting element involved in light responsiveness
AE-box	part of a module for light response
CAAT-box	common cis-acting element in promoter and enhancer regions
CATT-motif	part of a light responsive element
CGTCA-motif	cis-acting regulatory element involved in the MeJA-responsiveness
GATA-motif	part of a light responsive element
HSE	cis-acting element involved in heat stress responsiveness
LTR	cis-acting element involved in low-temperature responsiveness
MRE	MYB binding site involved in light responsiveness
O2-site	cis-acting regulatory element involved in zein metabolism regulation
P-box	gibberellin-responsive element
Skn-1_motif	cis-acting regulatory element required for endosperm expression
TATA-box	core promoter element around -30 of transcription start
TCA-element	cis-acting element involved in salicylic acid responsiveness
TCT-motif	part of a light responsive element
TGACG-motif	cis-acting regulatory element involved in the MeJA-responsiveness
as1	cis-acting regulatory element involved in the root-specific expression
circadian	cis-acting regulatory element involved in circadian control
transcript	PGSC0003DMT400056956 WPP domain-interacting protein 2
gene	PGSC0003DMG400022146
Promoter domains:
3-AF1 binding site	light responsive element
ABRE	cis-acting element involved in the abscisic acid responsiveness
ACE	cis-acting element involved in light responsiveness
ARE	cis-acting regulatory element essential for the anaerobic induction
AT1-motif	part of a light responsive module
ATCT-motif	part of a conserved DNA module involved in light responsiveness
ATGCAAAT motif	cis-acting regulatory element associated to the TGAGTCA motif
Box 4	part of a conserved DNA module involved in light responsiveness
Box I	light responsive element
CAAT-box	common cis-acting element in promoter and enhancer regions
CGTCA-motif	cis-acting regulatory element involved in the MeJA-responsiveness
G-Box	cis-acting regulatory element involved in light responsiveness
G-box	cis-acting regulatory element involved in light responsiveness
GAG-motif	part of a light responsive element
GT1-motif	light responsive element
HSE	cis-acting element involved in heat stress responsiveness
I-box	part of a light responsive element
P-box	gibberellin-responsive element
Skn-1_motif	cis-acting regulatory element required for endosperm expression
TATA-box	core promoter element around -30 of transcription start
TC-rich repeats	cis-acting element involved in defense and stress responsiveness
TGACG-motif	cis-acting regulatory element involved in the MeJA-responsiveness
Unnamed_1	cis-acting element involved in phytochrome down-regulation expression
Unnamed__1
Unnamed__3
Unnamed__4
circadian	cis-acting regulatory element involved in circadian control
transcript	PGSC0003DMT400058587 Dehydration-responsive element-binding protein
gene	PGSC0003DMG400022759
Promoter domains:
5UTR Py-rich stretch	cis-acting element conferring high transcription levels
AAGAA-motif
ABRE	cis-acting element involved in the abscisic acid responsiveness
ARE	cis-acting regulatory element essential for the anaerobic induction
AT1-motif	part of a light responsive module
Box 4	part of a conserved DNA module involved in light responsiveness
CAAT-box	common cis-acting element in promoter and enhancer regions
G-Box	cis-acting regulatory element involved in light responsiveness
G-box	cis-acting regulatory element involved in light responsiveness
MBS	MYB binding site involved in drought-inducibility
Sp1	light responsive element
TATA-box	core promoter element around -30 of transcription start
TCCACCT-motif
Unnamed__1
Unnamed__3
Unnamed__4
circadian	cis-acting regulatory element involved in circadian control
transcript	PGSC0003DMT400001617
gene	PGSC0003DMG400000599
Promoter domains:
5UTR Py-rich stretch	cis-acting element conferring high transcription levels
AAGAA-motif
AC-II
ARE	cis-acting regulatory element essential for the anaerobic induction
Box I	light responsive element
Box-W1	fungal elicitor responsive element
CAAT-box	common cis-acting element in promoter and enhancer regions
G-Box	cis-acting regulatory element involved in light responsiveness
G-box	cis-acting regulatory element involved in light responsiveness
GA-motif	part of a light responsive element
GAG-motif	part of a light responsive element
GATA-motif	part of a light responsive element
GT1-motif	light responsive element
O2-site	cis-acting regulatory element involved in zein metabolism regulation
P-box	gibberellin-responsive element
Skn-1_motif	cis-acting regulatory element required for endosperm expression
TATA-box	core promoter element around -30 of transcription start
TATC-box	cis-acting element involved in gibberellin-responsiveness
TC-rich repeats	cis-acting element involved in defense and stress responsiveness
Unnamed__1
Unnamed__3
Unnamed__4
W box
Y-box	?
circadian	cis-acting regulatory element involved in circadian control
transcript	PGSC0003DMT400058819
gene	PGSC0003DMG400022854
Promoter domains:
5UTR Py-rich stretch	cis-acting element conferring high transcription levels
A-box	cis-acting regulatory element
ABRE	cis-acting element involved in the abscisic acid responsiveness
ATGCAAAT motif	cis-acting regulatory element associated to the TGAGTCA motif
Box 4	part of a conserved DNA module involved in light responsiveness
Box I	light responsive element
Box-W1	fungal elicitor responsive element
CAAT-box	common cis-acting element in promoter and enhancer regions
CCGTCC-box	cis-acting regulatory element related to meristem specific activation
ERE	ethylene-responsive element
G-Box	cis-acting regulatory element involved in light responsiveness
G-box	cis-acting regulatory element involved in light responsiveness
GATA-motif	part of a light responsive element
GT1-motif	light responsive element
LAMP-element	part of a light responsive element
MBS	MYB binding site involved in drought-inducibility
Skn-1_motif	cis-acting regulatory element required for endosperm expression
TATA-box	core promoter element around -30 of transcription start
TC-rich repeats	cis-acting element involved in defense and stress responsiveness
TCA-element	cis-acting element involved in salicylic acid responsiveness
Unnamed__1
Unnamed__3
Unnamed__4
W box
circadian	cis-acting regulatory element involved in circadian control
transcript	PGSC0003DMT400040309
gene	PGSC0003DMG400015606
Promoter domains:
5UTR Py-rich stretch	cis-acting element conferring high transcription levels
AACA_motif	involved in endosperm-specific negative expression
ACE	cis-acting element involved in light responsiveness
ARE	cis-acting regulatory element essential for the anaerobic induction
ATGCAAAT motif	cis-acting regulatory element associated to the TGAGTCA motif
Box 4	part of a conserved DNA module involved in light responsiveness
Box III	protein binding site
CAAT-box	common cis-acting element in promoter and enhancer regions
I-box	part of a light responsive element
LTR	cis-acting element involved in low-temperature responsiveness
MRE	MYB binding site involved in light responsiveness
Skn-1_motif	cis-acting regulatory element required for endosperm expression
TATA-box	core promoter element around -30 of transcription start
TC-rich repeats	cis-acting element involved in defense and stress responsiveness
TCCC-motif	part of a light responsive element
TCT-motif	part of a light responsive element
TGA-element	auxin-responsive element
Unnamed__4
chs-CMA1a	part of a light responsive element
chs-CMA2a	part of a light responsive element
circadian	cis-acting regulatory element involved in circadian control
transcript	PGSC0003DMT400072125
gene	PGSC0003DMG400028063
Promoter domains:
5UTR Py-rich stretch	cis-acting element conferring high transcription levels
AAGAA-motif
ABRE	cis-acting element involved in the abscisic acid responsiveness
ACE	cis-acting element involved in light responsiveness
AT1-motif	part of a light responsive module
Box 4	part of a conserved DNA module involved in light responsiveness
CAAT-box	common cis-acting element in promoter and enhancer regions
CAT-box	cis-acting regulatory element related to meristem expression
F-box
G-Box	cis-acting regulatory element involved in light responsiveness
G-box	cis-acting regulatory element involved in light responsiveness
GAG-motif	part of a light responsive element
GT1-motif	light responsive element
HSE	cis-acting element involved in heat stress responsiveness
MBS	MYB binding site involved in drought-inducibility
O2-site	cis-acting regulatory element involved in zein metabolism regulation
Skn-1_motif	cis-acting regulatory element required for endosperm expression
TATA-box	core promoter element around -30 of transcription start
TC-rich repeats	cis-acting element involved in defense and stress responsiveness
TCA-element	cis-acting element involved in salicylic acid responsiveness
Unnamed__4
as-2-box	involved in shoot-specific expression and light responsiveness
circadian	cis-acting regulatory element involved in circadian control
transcript	PGSC0003DMT400082017 D12 oleate desaturase
gene	PGSC0003DMG400032204
Promoter domains:
AAGAA-motif
ABRE	cis-acting element involved in the abscisic acid responsiveness
ARE	cis-acting regulatory element essential for the anaerobic induction
ATCT-motif	part of a conserved DNA module involved in light responsiveness
ATGCAAAT motif	cis-acting regulatory element associated to the TGAGTCA motif
Box 4	part of a conserved DNA module involved in light responsiveness
Box I	light responsive element
CAAT-box	common cis-acting element in promoter and enhancer regions
CGTCA-motif	cis-acting regulatory element involved in the MeJA-responsiveness
G-Box	cis-acting regulatory element involved in light responsiveness
G-box	cis-acting regulatory element involved in light responsiveness
GAG-motif	part of a light responsive element
GCN4_motif	cis-regulatory element involved in endosperm expression
I-box	part of a light responsive element
MRE	MYB binding site involved in light responsiveness
O2-site	cis-acting regulatory element involved in zein metabolism regulation
RY-element	cis-acting regulatory element involved in seed-specific regulation
Skn-1_motif	cis-acting regulatory element required for endosperm expression
TATA-box	core promoter element around -30 of transcription start
TGACG-motif	cis-acting regulatory element involved in the MeJA-responsiveness
Unnamed__2
Unnamed__4
Unnamed__6
transcript	PGSC0003DMT400070120 Gene of unknown function
gene	PGSC0003DMG402027258
Promoter domains:
5UTR Py-rich stretch	cis-acting element conferring high transcription levels
ABRE	cis-acting element involved in the abscisic acid responsiveness
ACE	cis-acting element involved in light responsiveness
AT1-motif	part of a light responsive module
Box 4	part of a conserved DNA module involved in light responsiveness
Box I	light responsive element
Box-W1	fungal elicitor responsive element
CAAT-box	common cis-acting element in promoter and enhancer regions
CAT-box	cis-acting regulatory element related to meristem expression
CATT-motif	part of a light responsive element
CCAAT-box	MYBHv1 binding site
CG-motif	part of a light responsive element
CGTCA-motif	cis-acting regulatory element involved in the MeJA-responsiveness
CTAG-motif
G-Box	cis-acting regulatory element involved in light responsiveness
G-box	cis-acting regulatory element involved in light responsiveness
GAG-motif	part of a light responsive element
GCN4_motif	cis-regulatory element involved in endosperm expression
GT1-motif	light responsive element
LTR	cis-acting element involved in low-temperature responsiveness
MBS	MYB Binding Site
Skn-1_motif	cis-acting regulatory element required for endosperm expression
TATA-box	core promoter element around -30 of transcription start
TC-rich repeats	cis-acting element involved in defense and stress responsiveness
TCA-element	cis-acting element involved in salicylic acid responsiveness
TGA-element	auxin-responsive element
TGACG-motif	cis-acting regulatory element involved in the MeJA-responsiveness
Unnamed__1
Unnamed__3
circadian	cis-acting regulatory element involved in circadian control
rbcS-CMA7a	part of a light responsive element
transcript	PGSC0003DMT400078045 Pyridoxine biosynthesis protein isoform A
gene	PGSC0003DMG400030359
Promoter domains:
AAGAA-motif
ACE	cis-acting element involved in light responsiveness
AE-box	part of a module for light response
AT-rich sequence	element for maximal elicitor-mediated activation (2copies)
AT1-motif	part of a light responsive module
Box 4	part of a conserved DNA module involved in light responsiveness
Box I	light responsive element
CAAT-box	common cis-acting element in promoter and enhancer regions
CGTCA-motif	cis-acting regulatory element involved in the MeJA-responsiveness
ERE	ethylene-responsive element
GATA-motif	part of a light responsive element
GCN4_motif	cis-regulatory element involved in endosperm expression
GT1-motif	light responsive element
HSE	cis-acting element involved in heat stress responsiveness
I-box	part of a light responsive element
MBSI	MYB binding site involved in flavonoid biosynthetic genes regulation
MRE	MYB binding site involved in light responsiveness
Skn-1_motif	cis-acting regulatory element required for endosperm expression
TATA-box	core promoter element around -30 of transcription start
TCT-motif	part of a light responsive element
TGA-box	part of an auxin-responsive element
TGACG-motif	cis-acting regulatory element involved in the MeJA-responsiveness
Unnamed__4
circadian	cis-acting regulatory element involved in circadian control
